# Supplementary material for: Biosurfactant production by Bacillus subtilis SL and its potential for enhanced oil recovery in low permeability reservoirs
Source: Sci Rep. 2022 May 11;12:7785. doi: 10.1038/s41598-022-12025-7 (PMC9095834; doi:10.1038/s41598-022-12025-7)
Supplement: Supplementary file 1 — Supplementary Information. [file 41598_2022_12025_MOESM1_ESM.xlsx]

## Sheet: Sheet1
				The change of cell concentrations, surface tension, biosurfactant concentration
				Time/h	Cell concentration/Log(cell/mL	Surface tension(mN/m)	Biosurfactant concentration(mg/L)
				0	6.8	69.89	0
				2	6.86	67.23	0
				4	7.06	64.56	20
				6	7.7	60.31	53
				8	8.12	53.27	80
				10	8.64	42.16	123
				12	9.01	32.09	150
				16	9.42	26.2	725
				24	10.02	26.08	1024
				30	10.21	25.695	1206
				36	10.25	26.34	1320
				48	10.2	26.315	1323
				60	10.04	26.095	1265
				72	9.8	25.65	1201
				CMC determination
				Biosurfactantconcentration/mg	1	2	3	SF(mean value)
				0	70.46	69.86	69.56	69.96
				10	67.45	66.42	66.89	66.92
				20	60.7	60.26	61.25	60.7367
				50	51.26	52.81	52.86	52.31
				100	41.65	43.06	42.64	42.45
				150	30.39	31.23	30.68	30.7667
				200	29.16	28.06	28.46	28.56
				300	28.64	27.89	28.28	28.27
				400	27.46	28.39	28.74	28.1967
				500	26.67	27.46	28.2	27.4433
				700	26.7	27.1	27.8	27.2
				1000	27.01	26.57	27.18	26.92
				Effect of pH on biosurfactatnt stability
				pH value					STD
				2	66.82	65.56	66.2	66.1933	0.630026
				4	61.39	60.29	60.87	60.85	0.550273
				5	35.46	35.84	36.81	36.0367	0.696156
				6	29.02	30.12	28.98	29.3733	0.646942
				7	28.7	29.21	29.54	29.15	0.423202
				8	29.64	30.15	30.65	30.1467	0.505008
				9	30.26	31.24	31.86	31.12	0.806722
				10	31.26	32.46	32.02	31.9133	0.607069
				12	33.25	34.65	34.12	34.0067	0.706847
				Effect of NaCl on biosurfactatnt stability
				NaCl concentration
				0	30.92	30.92	31.29	31.0433	0.21362
				1	30.22	30.92	30.71	30.6167	0.359212
				2	29.86	30.9	30.71	30.49	0.553805
				3	29.4	28.84	28.86	29.0333	0.3177
				4	30.07	29.18	30.71	29.9867	0.768397
				5	30.19	30.74	31.19	30.7067	0.500833
				6	31.23	31.35	32.05	31.5433	0.442869
				8	32.36	31.98	33.02	32.4533	0.526245
				10	34.26	33.64	32.86	33.5867	0.701522
				12	35.62	36.22	36.13	35.99	0.323574
				14	37.38	37.6	36.66	37.2133	0.491664
				16	37.91	38.82	38.47	38.4	0.459021
				18	40.92	40.63	41.54	41.03	0.464866
				20	42.16	41.44	41.92	41.84	0.366606
				Effect of temperature on biosurfactatnt stability
				Temperature
				4	28.98	29.45	29.16	29.1967	0.237136
				37	28.7	29.06	29.12	28.96	0.227156
				60	29.86	29.98	30.12	29.9867	0.130128
				100	30.59	30.46	30	30.35	0.31
				120	30.23	30.68	30.72	30.5433	0.272091
				Core A
				Injection volume/PV	Cumulative oil recovery/%	Injection pressure/%	Water cut/%
				0	0	0	0
				0.23585	16.0377	0.22	32
				0.4717	29.2453	0.28	44
				0.70755	41.5094	0.3	48
				0.9434	53.7736	0.23	48
				1.17925	56.6038	0.21	88
				1.41509	58.4906	0.19	92
				1.65094	59.434	0.18	96
				2.12264	60.3774	0.18	98
				2.59434	61.3207	0.17	98
				2.83019	62.4528	0.15	95.2
				3.06604	62.2642	0.18	96
				3.30189	64.1509	0.22	92
				3.53774	65.566	0.21	94
				3.77358	66.5094	0.21	96
				4.24528	66.9811	0.2	99
				4.71698	66.9811	0.18	100
				4.95283	66.9811	0.18	100
